# Supplementary material for: Inhibition of Kidney Proximal Tubular Glucose Reabsorption Does Not Prevent against Diabetic Nephropathy in Type 1 Diabetic eNOS Knockout Mice
Source: PLoS One. 2014 Nov 4;9(11):e108994. doi: 10.1371/journal.pone.0108994 (PMC4219667; doi:10.1371/journal.pone.0108994)
Supplement: Data S1 — Analysis results for physical parameters, histology and PCR. (XLSX) [file pone.0108994.s001.xlsx]

## Sheet: Sheet1
											SGLT2 Inhibitors in Diabetic Nephropathy
			mice	Alb/Cr(Mid Exp)μg/mg	Alb/Cr (Terminal)μg/mg	L Kidney/body ratio(%)	Weight gain(gram)	SBP(mm Hg)	Glomerulosclerosis Score	Glo Fibronectin Score	F4/80 Score	TLR2 Score	Tubular Atrophy	Sirius Stain Score	Masson score	MCP-1 PCR	Col IV PCR	TGFβ PCR	FN PCR	GLUT1 PCR	GLUT2 PCR	SGLT1 PCR	SGLT2 PCR
			ctrl1	120	77	1.01	4	114	9		12	8.13	15	0.46	0.202	0.41	1.28205	1.261	1.304	1.49254	0.555556	0.892857	3.167
			ctrl2	134	139	0.82	6	113	22	1.22	16	1.82	12	0.43	0.526	5.172	1.51282	1.267	1.47	1.14925	0.411111	0.857143	2.362
			ctrl3	273	263	0.88	6.2	129	11	2.35	13	0.78	4	0.52	0.993	3.66	1.30769	0.825	1.854	1.20896	0.755556	1.11607	3.707
			ctrl4	164	267	0.65	4.5	127	65	2.85		2.18	15	0.51	0.409	1	1	1	1	1	1	1	1
			ctrl5	102	206	0.83	4.5	125	6	2.81		2.89	8	0.386	1.317	4.339	0.782051	0.377	0.894	0.776119	0.861111	0.5	0.756
			ctrl6	106	126	0.52	7.7	111	17	2.76		2.06	3	0.54	0.418	8.377	0.846154	0.704	1.843	1.23881	0.838889	0.571429	1.307
			ctrl7	142	382	0.64	5.9	125	4	8.95			4	0.45	4.231	7.291	0.807692	0.996	1.478	1.13433	0.627778	0.544643	0.99
			ctrl8	23	201	0.69	7.2	120	7	2.64			4	0.23	0.483	13.125	1.11539	1.151	1.946	0.955224	0.988889	1.16964	1.369
			ctrl9		433	0.81	7.6	119	1	2.01	11	2.53	6	0.61	0.285	4.2	0.977	0.979	1.138	1.05	0.797	0.903	0.772
			ctrl10		150	0.79	4.6	114	5	0.13		16.06	44	0.599	0.118	3.666	1.168	0.724	1.577	1.031	0.673	0.769	0.702
			ctrl11	610	3453	0.81	4.5		10	0.273	9	3.46	7	0.289	0.146	1.624	0.858	0.77	1.266	0.936	0.597	0.726	0.641
			ctrl12		855	0.73	2.6			1.27	10	5.68	2	0.571	0.039			0.945		1.393	1.119	1.067	0.848
			ctrl+empa1	366	274	0.83	2.1	136	4	15.54	16	18.47	4	0.39	0.253	4.731	1	0.836	1.083	1.16418	0.322222	0.946429	1.449
			ctrl+empa2	34	136	0.93	4	120	5	2.15	14	1.17	11	0.16	0.935	4.327	1.26923	1.177	1.488	1.26866	0.555556	1.33929	4.606
			ctrl+empa3	106	383	0.69	1.8	130	82	3.39		3.93	16	0.78	0.169	13.367	1.32051	1.4	2.227	1.35821	0.338889	0.696429	2.125
			ctrl+empa4	79	181	0.77	7.2	132	19	1.04	13		8	0.24	1.66	5.757	1.35897	1.092	2.06	1.23881	0.594445	1.01786	3.397
			ctrl+empa5	198		0.86	0	106	5	1.14	17		6	0.92	0.299		1.11539					0.776786
			ctrl+empa6	272	171	0.76	6.7	145	31	11.83	17	10.45	7	0.34	1.399	4.154	0.692308	0.955	1.759	1.1791	0.572222	0.589286	0.69
			ctrl+empa7	123	327	0.76	5.4	131	6	0.99		4.64	0	0.63	0.153	11.047	1.02564	1.058	3.513	1.16418	0.855556	0.544643	1.408
			ctrl+empa8	400	557			125	13	0.91	10	5.06	2		0.081	1.854	1.274	0.884	1.425	0.708	0.84	0.971	0.919
			dm1	227	399	0.92	1	108	29	7.32	23	24.37	15	0.75	2.159	7.147		1.646	3.722	1.91045	0.677778	1.03571	1.902
			dm2	65	121	0.73	7.1	122	10	9.89	20	23.33	16	0.34	0.163	5.341	1.11539	0.717	1.742	0.925373	0.527778	0.589286	1.962
			dm3	320	421	1.12	-0.9	130	43	15.47	21	22.07	50	0.63	3.718	10.327	1.07692	0.886	3.63	0.955224	0.761111	0.776786	0.568
			dm4	282	1280	1.24	3.6	117	37	7.52	14	19.87	36	0.66	2.311	13.202	1.26923	1.243	3.208	0.835821	0.838889	0.464286	0.794
			dm5	723	3905	0.93	1.8	115	22	3.06	17	24.7	30	0.63	2.761	30.634	1.46154	1.359	2.06	0.955224	0.755556	0.660714	0.77
			dm6	145	2262	0.98	1.9	121	42	4.36		13.58	6	0.41	5.208							0.357143
			dm7	52	377	0.76	3.6	105	28	5.19	14	12.5	11	0.55	4.062	9.526	1.5	0.956	3.116	0.940299	0.905555	0.5625	1.07
			dm8	129	60	0.76	4		7	7.15	21	7.69	3	0.89	0.445	14.248	1.42308	0.957	2.791	0.925373	0.988889	0.598214	1.436
			dm9	1914	1596	0.71	0.5		28	5.86		13.68	5	0.418	2.415	9.286	1.202	1.218	3.285	0.627	0.524	0.81	0.401
			dm10	2350	1442	0.92	0.9	116		9.26	19	6.12	25	0.784	1.051		1.462		3.674	0.894	0.821	0.839
			dm11	2247	3862			121	28	4.22	19	12.44	13	1.06	2.008	15.524	1.159	1.463	2.69	1.023	0.516	0.869	0.625
			dm12	3394	1960			116	47	6.48	21	15.87	19	0.649	1.225	11.687		1.342					0.349
			dm+empa1	607	230	1.13	1.4	129	23	11.68	21	36.14	50	0.24	0.291	12.065		1.797	2.995	1.61194	0.583333	1.03571	2.631
			dm+empa2	87	292	0.5	0.6	162	20	9.1		23.64	25	0.67	2.148	9.374	1.39744	1.069	2.044	1.44776	0.338889	1.11607	1.944
			dm+empa3	74	88	0.87	1.6	113	26	5.87	17	9.76	17	1.69	1.336	7.871	1.1282	1.09	1.734	1.58209	0.5	0.892857	2.735
			dm+empa4	96	85	0.7	4.3	122	7	6.81		5.62	20	0.56	1.783
			dm+empa5	627	2991	0.81	-0.4	144	41	13.7	19	1.95	5	0.13	2.261	20.549	0.948718	0.891	3.731	0.746269	0.588889	0.571429	0.404
			dm+empa6	281	3877	0.81	-0.4	115	44	6.19	17	0.67	27	1.46	4.283	20.874	1.51282	0.831	2.691	1.38806	0.7	0.419643	0.592
			dm+empa7	386	112	0.58	2.2	114	40	10.26	16	8.71	2	0.32	3.998	13.861	1.1282	1.354	2.139	1.04478	0.961111	0.678571	1.098
			dm+empa8	660	1470	0.71	-0.9	92	30	8.43	16		4	0.24		13.694		0.826	3.569	2.35821	0.944444	0.428571	0.69338
			dm+empa9	1347	5300	1.25	-1	120	21	4.96	24	9.25	35	0.695	3.939	6.277	1.531	1.111	4.264	1.613	0.788	0.666	0.302
			dm+empa10	3534	2526			113	13	2.43	17	21.1	17	1.055	2.993	5.65	1.281	0.965	4.247	1.127	0.677	0.975	0.5
			dm+tel1	5523	41	1.18	1.2	121	56	3.62	16	36.75	9	0.12	1.31	11.88	1.74359	1.6	2.33	1.31343	0.705556	1.54464	2.062
			dm+tel2	8048	53	0.79	3.8	122	8	3.25		14.04	8	0.69	0.213	6.409	1.39744	1.24	1.65	1.25373	0.744444	1.42857	3.655
			dm+tel3	661	129	0.85	3.3	160	15	0.46	17	15.99	9	0.19	0.29	3.771	1.23077	1.117	1.635	1.40298	0.705556	1.10714	3.528
			dm+tel4	80	9	0.69	2.9	92	8	1.6	9	6.14	10	0.2	0.987	9.506	1.05128	1.115	2.94	0.554	0.638889	0.392857	0.972
			dm+tel5	88	213	1.02	2.3	93	13	3.52	13	13.14	18	1.41	2.196	8.842	1.32051	1.043	2.942	0.731343	0.644444	0.339286	1.228
			dm+tel6	66	759	1.13	2.1	120	17	3.5	17	8.42	17	0.5	2.351	4.976	1.44872	1.011	2.722	0.80597	1.17222	0.732143	1.131
			dm+tel7	6	36	0.61	6.4		31	1.31		9.7	6	0.21	1.652	7.379	1.02564	1.281	1.556	0.850746	0.75	0.535714	1.328

## Sheet: Sheet2
															Blood sugar over time
						CONTROL														CONTROL+EMPAGLIFLOZIN												DIABETIC														DIABETIC +EMPAGLIFLOZIN
				ctrl1	ctrl2	ctrl3	ctrl4	ctrl5	ctrl6	ctrl7	ctrl8	ctrl9	ctrl10	ctrl11	ctrl12			ctrl+empa1	ctrl+empa2	ctrl+empa3	ctrl+empa4	ctrl+empa5	ctrl+empa6	ctrl+empa7	ctrl+empa8			dm1	dm2	dm3	dm4	dm5	dm6	dm7	dm8	dm9	dm10	dm11	dm12			dm+empa1	dm+empa2	dm+empa3	dm+empa4	dm+empa5	dm+empa6	dm+empa7	dm+empa8
			1 month	12.6	13.5	11.1	12.2	10.8	10.3	11	11.1	9.4	12.5	9.4	10.5			10.2	13.4	11	8.1	10.1	9.5	10.4	9			30	19.4	25.9	18.5	23.8	17.2	22.5	18	21.4	18.8	14.8	20.7			30	30	23.4	19.4	19.6	18.3	22.1	33.2
			2 month	11.9	8.7	9.5	11.7	9.4	8.6	11	11.7	9	10.2	12.5	7.9			15.3	14	14.4	16.2	8	11	10.2	10.5			30	21.8	23.4	16.1	16	17.6	18.9	13.6	19.4	19.9	19.4	25.9			26.7	19.2	26.6	25.7	15.8	17.4	17.2	20.3
			3 month	14.4	14.9	14.1	10.3	11	8.9	13	11.2	11	9.1	11	11.5			14.5	12.6	10.3	14.4	10.7	13	12	11.3			30	22.3	22.4	15	19.4	17.1	20.8	16.6	30.5	18.5	19.4	30.7			20.1	20.9	18.4	22.1	23	20.9	17.4	21.8
			4 month	13.3	10.2	11	9.4	11	8.2	10.5	10.3	9.2	9	11.3	12.2			14.9	12.1	13.4	13.4	8.2	9	10.1	9.9			23	17.6	28.7	20.3	29.5	21.5	25.6	20.1	23.5	15.5	16	23.2			21.4	23.1	20.2	20.3	23	27.2	20.9	26.8
			5 month	15.8	13.9	15.4	10.7	10.5	10.2	10.5	7.4	11.4	10.8	9.9	10.9			14.9	12	14.1	12.8	9	7.6	7.9	8.9			21.1	14.7	19	22.8	20.3	22.6	24	19.2	23	21.5	14	22.5			26.9	23.7	18.9	21.2	17.3	20.1	15.7	17.9
														Urine Sugar
						CONTROL														CONTROL+EMPAGLIFLOZIN												DIABETIC														DIABETIC +EMPAGLIFLOZIN
				ctrl1	ctrl2	ctrl3	ctrl4	ctrl5	ctrl6	ctrl7	ctrl8	ctrl9	ctrl10	ctrl11	ctrl12			ctrl+empa1	ctrl+empa2	ctrl+empa3	ctrl+empa4	ctrl+empa5	ctrl+empa6	ctrl+empa7	ctrl+empa8			dm1	dm2	dm3	dm4	dm5	dm6	dm7	dm8	dm9	dm10	dm11	dm12			dm+empa1	dm+empa2	dm+empa3	dm+empa4	dm+empa5	dm+empa6	dm+empa7	dm+empa8
			measure 1									2.04	2.32	4.4	3										481											533.7	2301.75	1539	4024
			measure 2			3.6	1.75		4.9	2	1.41	1.8		3.6				442.2	602	495.6	624.45	528.57	473.84	350	1058.3			3641.04	224	4676	1206	2792.9	555.24	1799.2	716.25	1143.2	2743.52	2105.3	5379			4997.7	5403.6	1386.56	2880.28	2520	945.6	2023.8	6102
			measure 3	2.24		1.68	2.5	2.17		2.45	1.7	2	1.35					279	310.2	294.7	287.64	356.48	378.3					11725.8		5040	1412	7306	4380	5320.8	865.1	2280.6	4556					2138	1903.5	1372	1253.25	6549	1392	1434	8172
[truncated: 9 more columns]
